# Supplementary material for: Redefining the high‐grade B cell lymphoma with double/triple rearrangements of MYC and BCL2/BCL6 genes. Learning from a case report
Source: EJHaem. 2021 Nov 9;3(1):171–4. doi: 10.1002/jha2.310 (PMC9175839; doi:10.1002/jha2.310)
Supplement: Supplementary file 8 — SUPPORTING INFORMATION [file JHA2-3-171-s008.xls]

## Sheet: Hoja4
		Supraclavicular Lymph node (A)	Illeostomy specimen (B)
			ISFN (B1)	PERIVISCERAL LYMPHADENOPATHY (B2)	ILLEAL MASS (B3)
MORPHOLOGY		DP. LCC	NP. SCC	N/DP. SCC/LCC	DP. MSCC
IMMUNOPHENOTYPE		CD20+, BCL2+, BCL6+, CD10+, MYC+, p53+, CyclinD1-, MNDA-, CD30-, CD5-, TDT-, CD3-, EBV(EBER)-, MUM1-, SOX11-, AID-. KI67 (70%).	CD20+, BCL2+ (intense), BCL6+, CD10+ (intense), MYC-, p53-, CD23- (dendritic meshwork in GC), AID-, CD3-. KI67 (5%).	NP: CD20+, BCL2+(intense), BCL6+, CD10+ (intense), MYC+, p53+, CD23- (dendritic meshwork in GC), AID-, CD3-. Ki67 (20%)	CD20+, BCL2+, BCL6+, CD10+, MYC+, p53+, CyclinD1-, MNDA-, CD30-, CD5-, TDT-, CD3-, EBV (EBER)-, MUM1-, SOX11-, AID-, CD23 (no dendritic meshwork left). KI67 (50%).
				DP: CD20+, BCL2+, BCL6+, CD10+, MYC+, p53+, CyclinD1-, MNDA-, CD30-, CD5-, TDT-, CD3-, EBV (EBER)-, MUM1-, SOX11-, AID-. KI67 (90%).
FISH STUDIES	MYC	1F, 2R	2F	1F, 1R, 1G	1F, 1R
	BCL2	2F, 1G, 1R	1F, 1R, 1G	1F, 1R, 1G	1F, 1R, 1G
	BCL6	2F, 1G, 1R	2F	2F	1F, 1R, 1G
MOLECULAR STUDIES (NGS)	IGH	V3-30>J4	ND	V3-30>J4	V3-30>J4
	IGK	V1-17>J1 and V3-20>J1	ND	V1-17>J1 and V3-20>J1	V1-17>J1 and V3-20>J1
	SOMATIC MUTATIONS	BTK (88%), CARD11 (52%), CREBBP(36%), KMT2D(54%), EZH2(48%), EP300(47%), RHOA(30%).	ND	BTK(88%), CARD11(52%), CREBBP(36%), KMT2D (54%).	BTK (88%), CARD11(52%), CREBBP(36%), KMT2D(54%), EZH2(48%), EP300 (47%).
	BCL2/IGH	BCL2/IGHJ6	ND	BCL2/IGHJ6	BCL2/IGHJ6
		BCL2 GAIN
	BCL6	GAIN	ND	NA	NA
	MYC	GAIN	ND	NA	NA
	RNA SEQUENCING	NT	ND	PLCG2-PTV1	NT
